# Supplementary material for: The Short-Term Change in Knowledge of Cannabis-Related Risks After a Brief Curriculum-Integrated School Intervention Among Adolescents: A Quasi-Experimental Pre–Post Study
Source: Healthcare (Basel). 2026 May 7;14(10):1264. doi: 10.3390/healthcare14101264 (PMC13206630; doi:10.3390/healthcare14101264)
Supplement: Supplementary file 1 [file healthcare-14-01264-s001.zip]

Archive with 3 entries (3 files):
- Supplementary material S1. Trend.pdf
- Supplementary material S2. Knowledge questionaire.pdf
- Supplementary material S3. Figure 1. Tables S1, S2 and S3..pdf
